# Supplementary material for: Ruxolitinib Combined with Gemcitabine against Cholangiocarcinoma Growth via the JAK2/STAT1/3/ALDH1A3 Pathway
Source: Biomedicines. 2021 Jul 24;9(8):885. doi: 10.3390/biomedicines9080885 (PMC8389680; doi:10.3390/biomedicines9080885)
Supplement: Supplementary file 1 [file biomedicines-09-00885-s001.zip]

Archive with 3 entries (3 files):
- Supplementary figure.pdf
- Table S1. Transcription factors prediction by JAK2 inhibitor.xls
- Table S2. JAK2 canonical pathway.xls
